# Supplementary material for: Targeting Treg cells with GITR activation alleviates resistance to immunotherapy in murine glioblastomas
Source: Nat Commun. 2021 May 11;12:2582. doi: 10.1038/s41467-021-22885-8 (PMC8113440; doi:10.1038/s41467-021-22885-8)
Supplement: Supplementary file 3 — Source Data [file 41467_2021_22885_MOESM3_ESM.xlsx]

## Sheet: Fig1A
	Survival raw data
	GL261-MGH						CT2A							005GSC
			IgG	αPD1					IgG CT2A	anti PD1 CT2A					IgG G005	anti PD1 G005
		15	1					13	1					6	1
		15	1					9	1					9	1
		13	1					16	1					15	1
		12	1					13	1					7	1
		14	1					13	1					12	1
		21	1					16	1					14	1
		21	1					16	1					14	1
		20	1					17	1					18	1
		14	1					24	1					19	1
		21	1					20	1					11	1
		17	1					13	1					9	1
		11	1					17	1					23	1
		17		1				19		1				13		1
		14		1				13		1				24		1
		18		1				25		1				6		1
		14		1				16		1				9		1
		15		1				19		1				10		1
		13		1				15		1				17		1
		10		1				19		1				22		1
		15		1				17		1				12		1
		22		1				20		1				15		1
		28		1				12		1				25		1
		14		1				24		1				10		1

## Sheet: Fig1B
		%Treg cells									# Treg cells
	Normal brain	GBM	Sham injected day 7	Sham injected day 14	Sham injected day 21					Normal brain	GBM	Sham injected day 7	Sham injected day 14	Sham injected day 21
	0	41.288	25	40	5					10	1263	200	520	20
	0.01	37.0576	10	35	3					5	869	150	450	14
	0	50.2347	14	45	7					10	107	200	329	6
	1	36.2545	9	27	4					20	604	50	350	8
	2	34.8023	12	14	1					6	308	120	290	10
	1	47.2211	5	32	3					10	2396	98	460	7
Brown-Forsythe test										Brown-Forsythe test
F (DFn, DFd)	2.888 (4, 25)									F (DFn, DFd)	5.795 (4, 25)
P value	0.0429									P value	0.0019
P value summary	*									P value summary	**
Are SDs significantly different (P < 0.05)?	Yes									Are SDs significantly different (P < 0.05)?	Yes
Bartlett's test										Bartlett's test
Bartlett's statistic (corrected)	24.81									Bartlett's statistic (corrected)	101.7
P value	<0.0001									P value	<0.0001
P value summary	****									P value summary	****
Are SDs significantly different (P < 0.05)?	Yes									Are SDs significantly different (P < 0.05)?	Yes
ANOVA table	SS	DF	MS	F (DFn, DFd)	P value					ANOVA table	SS	DF	MS	F (DFn, DFd)	P value
Treatment (between columns)	7606	4	1901	F (4, 25) = 45.32	P<0.0001					Treatment (between columns)	3565843	4	891461	F (4, 25) = 6.382	P=0.0011
Residual (within columns)	1049	25	41.96							Residual (within columns)	3491979	25	139679
Total	8655	29								Total	7057823	29
Data summary										Data summary
Number of treatments (columns)	5									Number of treatments (columns)	5
Number of values (total)	30									Number of values (total)	30
	Helios%									Helios#
	Normal brain	GBM	Sham injected day 7	Sham injected day 14	Sham injected day 21					Normal brain	GBM	Sham injected day 7	Sham injected day 14	Sham injected day 21
	0	78	5	1	1					0	970	40	30	1
	0.01	90	10	5	0					0.01	720	15	20	0
	0	83	7	3	0					0	450	22	19	0
	1	73	14	11	0					1	290	5	25	0
	2	76	12	9	2					0	570	15	24	1
	1	80	10	2.1	3					1	2000	9	8	1
Brown-Forsythe test										Brown-Forsythe test
F (DFn, DFd)	2.743 (4, 25)									F (DFn, DFd)	3.953 (4, 25)
P value	0.0509									P value	0.0128
P value summary	ns									P value summary	*
Are SDs significantly different (P < 0.05)?	No									Are SDs significantly different (P < 0.05)?	Yes
Bartlett's test										Bartlett's test
Bartlett's statistic (corrected)	18.6									Bartlett's statistic (corrected)	170.5
P value	0.0009									P value	<0.0001
P value summary	***									P value summary	****
Are SDs significantly different (P < 0.05)?	Yes									Are SDs significantly different (P < 0.05)?	Yes
ANOVA table	SS	DF	MS	F (DFn, DFd)	P value					ANOVA table	SS	DF	MS	F (DFn, DFd)	P value
Treatment (between columns)	27952	4	6988	F (4, 25) = 541.1	P<0.0001					Treatment (between columns)	3256978	4	814245	F (4, 25) = 10.68	P<0.0001
Residual (within columns)	322.9	25	12.91							Residual (within columns)	1905183	25	76207
Total	28274	29								Total	5162162	29
Data summary										Data summary
Number of treatments (columns)	5									Number of treatments (columns)	5
Number of values (total)	30									Number of values (total)	30

## Sheet: Fig 1C
					GL261-MGH (non linear fit)
	Gluc	helios (%)	cell #			helios (%)	cell #			IL10 ( cell#)	helios (#)		Best-fit values ± SE
	80568	56	335		Straight line					25	335		Slope	11.27 ± 2.017
	168756	61.7	488		Best-fit values					50	488		Y-intercept	-91.08 ± 221.1
	214196	85.5	743		YIntercept	53.09	-276.3			100	743		X-intercept	8.08
	465868	89.7	2150		Slope	8.565e-05	0.005044			187	2150		1/slope	0.08872
excluded experimental outlier	725206*	89.1*	1125*		Std. Error
	182690	67.8	512		YIntercept	8.265	142.2						95% Confidence Intervals
					Slope	3.211e-05	0.0005526						Slope	2.594 to 19.95
					95% CI (profile likelihood)								Y-intercept	-1043 to 860.4
					YIntercept	26.79 to 79.39	-728.9 to 176.3						X-intercept	-284.6 to 60.91
					Slope	-1.654e-005 to 0.0001878	0.003286 to 0.006803
					Goodness of Fit								Goodness of Fit
					Degrees of Freedom	3	3						R square	0.9398
					R squared	0.7034	0.9653						Sy.x	249.7
					Sum of Squares	259.6	76862
					Sy.x	9.302	160.1						Is slope significantly non-zero?
													F	31.24
					Number of points								DFn, DFd	1, 2
					# of X values	5	5						P value	0.0306
					# Y values analyzed	5	5						Deviation from zero?	Significant
GL261-MGH	Linear reg
													Equation	Y = 11.27*X - 91.08
	helios (%)	cell #
Best-fit values													Data
Slope	8.565e-05	0.005044											Number of X values	4
Y-intercept	53.09	-276.3											Maximum number of Y replicates	1
X-intercept	-619857	54773											Total number of values	4
1/slope	11676	198.3											Number of missing values	0
Std. Error
Slope	3.211e-05	0.0005526								005GSC				95% Confidence Intervals				Pearson r
Y-intercept	8.265	142.2									IL10#	Helios#		Slope	2.501 to 5.005			r	0.9145
											64	269		Y-intercept	-204.0 to 244.2			95% confidence interval	0.6970 to 0.9779
95% Confidence Intervals											224	1172.5		X-intercept	-92.11 to 43.23			R squared	0.8363
Slope	-1.654e-005 to 0.0001878	0.003286 to 0.006803									209.5	701
Y-intercept	26.79 to 79.39	-728.9 to 176.3									295.5	847.5		Goodness of Fit				P value
X-intercept	-infinity to -149711	-50569 to 113727									159	657.5		R squared	0.8363			P (two-tailed)	<0.0001
											167	565.5		Sy.x	187.4			P value summary	****
Goodness of Fit											150	350						Significant? (alpha = 0.05)	Yes
R squared	0.7034	0.9653			005GSC						10	70		Is slope significantly non-zero?
Sy.x	9.302	160.1			Gluc	helios (%)		Gluc	helios #		25	150		F	45.99			Number of XY Pairs	11
					416899	77.15		416899	269		301	1400		DFn, DFd	1, 9
Is slope significantly non-zero?					1052033	79.65		1052033	1172.5		13	110		P value	<0.0001
F	7.114	83.33			330421	76.25		330421	701					Deviation from zero?	Significant
DFn, DFd	1, 3	1, 3			594051	80.1		594051	847.5
P value	0.0759	0.0028			330193	76		330193	657.5					Equation	Y = 3.753*X + 20.10
Deviation from zero?	Not Significant	Significant			498594	79.1		498594	565.5
					259063	64		259063	350					Data
Equation	Y = 8.565e-005*X + 53.09	Y = 0.005044*X - 276.3			30125	60		30125	70					Number of X values	11
					198569	70		198569	150					Maximum number of Y replicates	1
Data					1500567	87		1500567	1400					Total number of values	11
Number of X values	5	5			20004	55		20004	110					Number of missing values	0
Maximum number of Y replicates	1	1
Total number of values	5	5
Number of missing values	0	0				Pearson r
						r	0.929
						95% confidence interval	0.7434 to 0.9818
						R squared	0.863
						P value
						P (two-tailed)	<0.0001
						P value summary	****
						Significant? (alpha = 0.05)	Yes
						Number of XY Pairs	11

## Sheet: Fig 1D
Fig 1D	(% FOXP3+ in CD4+)
	1	2	3	4	5	6	7	8	9	10	11	12			1	2	3	4	5	6	7	8	9	10					1	2	3	4	5	6	7	8	9	10	11
	GL261-MGH	GL261-MGH	GL261-MGH	GL261-MGH	GL261-MGH	GL261-MGH	GL261-MGH	GL261-MGH	GL261-MGH	GL261-MGH	GL261-MGH	GL261-MGH			CT2A	CT2A	CT2A	CT2A	CT2A	CT2A	CT2A	CT2A	CT2A	CT2A					005GSC	005GSC	005GSC	005GSC	005GSC	005GSC	005GSC	005GSC	005GSC	005GSC	005GSC
IgG	41.288	37.0576	50.2347	36.2545	34.8023	47.2211	36	31.2	38.9	42.9	37.9	38.4			46.3	38	50.1	43.6	46.1	41.4	40.4	53.1	56.8	29.2					35		40		37	34		31		35
aPD1	55.2803	40.1235	56.7021	40.2001		35.1016	44	39	50	45					34.3	43	38.8	40.2	39.1	55	28	51	32	53					50		39.7		28.5		32.1		37.3		34.95
	(FOXP3+ in CD4+ cell #)
	1	2	3	4	5	6	7	8	9	10	1	2	3	4	5	6	7	8	9	10	1	2	3	4	5	6	7	8	9	10
	GL261-MGH	GL261-MGH	GL261-MGH	GL261-MGH	GL261-MGH	GL261-MGH	GL261-MGH	GL261-MGH	GL261-MGH	GL261-MGH	CT2A	CT2A	CT2A	CT2A	CT2A	CT2A	CT2A	CT2A	CT2A	CT2A	005GSC	005GSC	005GSC	005GSC	005GSC	005GSC	005GSC	005GSC	005GSC	005GSC
IgG	1263	869	107	604	308	2396	1516	1340	2170	2809	930	2416	1462	693	2267	541	1935	2837	4383.00000000*	1719		537		1123.5		1340.5	1149		2421.5	2487
aPD1	1272	780	1709	1969	974	973	813	1720	5462.00000000*	1812	744	1195	2076	872	1904	1990	3196	3227	1612	1928	1640		1326.5		1395		2131		2126	1212.5

## Sheet: Fig 1E
Helios MFI
	GL261-MGH	GL261-MGH	GL261-MGH	GL261-MGH	GL261-MGH	GL261-MGH	GL261-MGH	GL261-MGH	GL261-MGH	GL261-MGH	CT2A	CT2A	CT2A	CT2A	CT2A	CT2A	CT2A	CT2A	CT2A		005GSC	005GSC	005GSC	005GSC	005GSC	005GSC	005GSC	005GSC	005GSC	005GSC
	1	2	3	4	5	6	7	8			1	2	3	4	5	6	7	8	9		1	2	3	4	5	6	7	8	9	10
IgG	8406	9807	7606	8906		7650	8500	9500			6061	6364	8707	9355			7700	6900	7100			7849		7060.5		6062		6674.5	7506	6211
aPD1	10012	11081	11025	10098		12000	11000	11400			9903	9954	9512	9677	9105		10190	11000	10009		8118		8061		8514		7991.5		7843.5	9121.5
IL10%	1	2	3	4	5	6	7	8	9	10					1	2	3	4	5	6	7	8	9	10					1	2	3	4	5	6	7	8	9	10
	GL261-MGH	GL261-MGH	GL261-MGH	GL261-MGH	GL261-MGH	GL261-MGH	GL261-MGH	GL261-MGH	GL261-MGH	GL261-MGH					CT2A	CT2A	CT2A	CT2A	CT2A	CT2A	CT2A	CT2A	CT2A	CT2A					005GSC	005GSC	005GSC	005GSC	005GSC	005GSC	005GSC	005GSC	005GSC	005GSC	005GSC
IgG	14.2	11.4	18.4	18.5	16.9	17.5		11	8	7					18.4	15.3	18.2	16.8	19.5	21		15	12	18					11.65		11.9		12		9.75		12.2		10.62
aPD1	27.8	24	19.4	23.2	21	30.4		18	19	28.8					22.6	19.6	25	23.1	26.7	22		22	19	27					20.15		22.5		13		18.95		13.75		19.4
	GL261 (FR4hiCD73hi+ : FRloCD73lo)					CRT2A (FR4hiCD73hi+ : FRloCD73lo)				005GSC (FR4hiCD73hi+ : FRloCD73lo)
	IgG	aPD1				IgG	aPD1			IgG	αPD1
1	5.66489	6.69091			1	5.66667	27.5		1	6.12783	12.3066
2	6.19167	9.36486			2	9.22561	38.7727		2	4.76717	10.5651
3	3.86364	9.94194			3	7.68807	32.75		3	4.39287	9.5504
4	3.81452	8.1784			4	6.04225	32.3182		4	5.50889	7.98088
5	5.41667	8.16832			5	3	31.1667		5	4.92133	13.9333
6	4.62411	10			6	6	25		6	4.61733	12.8635
7	3.5	11			7	10	28
8	4	7			8		19
9	6

## Sheet: Fig2B-J
	CT2A						GL261-MGH					005GSC
Helios %						Helios %					Helios %
IgG	αPD1	αGITR	αPD1+αGITR			IgG	αPD1	αGITR	αPD1+αGITR		IgG	αPD1	αGITR	αPD1+αGITR
72.8	77.4	64.3	65.3			83.5	87.5	78.9	76.4		81.7	87	70.1	51.9
74.1	75	65.8	63.9			86.2	91.3	79.8	74.6		80	85.2	72.9	62.4
70.1	70	67	59.6			86.2	92.2	83.3	67.6		78.8	84	73.7	54.2
67	84.6	74.7	64			84.9	88.1	82.5	73.1		77.8	93.7	67.9	64
70.1	77.8	73.5	58.2			84.6	91.5	73.6	72.6		79.5	88.9	71.9	61.8
70.2	82	68.4	58.9			85	87.8	79.6	78.3		76.2	93.3	69.4	67.7
IL10						IL10					IL10
IgG	αPD1	αGITR	αPD1+αGITR			IgG	αPD1	αGITR	αPD1+αGITR		IgG	αPD1	αGITR	αPD1+αGITR
18.4	22.6	9.57	2.04			14.2	27.8	11.8	5.51		11.3	15.3	0.34	2.33
15.3	19.6	7.89	6.56			11.4	24	7.69	2.82		11.2	18.6	0.16	2.11
18.2	25	3.48	4.59			18.4	19.4	9.09	2.82		11.5	13.6	4.82	2.03
16.8	23.1	8.79	8			18.5	23.2	13.4	7.96		11.1	17.7	1.53	2.59
19.5	26.7	8.55	4.55			16.9	21	9.92	6.71		8.12	18.5	5.25	4.19
21	22	7.89	6.45			17.5	30.4	10.2	10.9		9.48	17.8	3.32	4.62
IFNG						IFNg					IFNg
IgG	αPD1	αGITR	αPD1+αGITR			IgG	αPD1	αGITR	αPD1+αGITR		IgG	αPD1	αGITR	αPD1+αGITR
0.88	1.89	4.35	28.6			5.51	4.17	8.55	15.7		5.63	2.55	12.8	20.1
4.71	1.79	13.2	21.3			4.19	6.73	9.62	19		5	3.36	13.3	21.9
5.19	5	15.5	18.3			5.75	6.8	12.1	23.2		4.81	2.35	11.1	19.7
1.68	3.85	13.2	22			5.88	4.64	13.4	11.9		6.06	5.06	13.9	19.8
4.6	2.22	18	15.5			5.88	5.68	8.26	12.8		1.8	7.41	14.2	25.4
0.81	2	13.2	15.3			3.75	6.08	8.33	14.7		3.62	2.22	10.9	22.4

## Sheet: Fig2K-L
	CT2A					005GSC
CD8 IFNG
IgG	αPD1	αGITR	αPD1+αGITR		IL10	IgG	αPD1	αGITR	αPD1+αGITR
2.19	18.2	1.97	13.8			3.94	1.84	4.75	1.19
4.43	16.6	3.79	16.2			4.69	1.32	4.59	1.26
3.18	20.5	2.49	16.5			2.61	1.39	7.04	1.38
2.39	15.5	3.93	20.7			15.4	0.6	6.58	1.61
3.61	12.7	2.58	16			9.56	0.3	7.7	1.24
2.29	11.8	1.71	24.1			7.38	0.72	6.81	1.87
IL10
IgG	αPD1	αGITR	αPD1+αGITR		IFNG	IgG	αPD1	αGITR	αPD1+αGITR
3.72	3	3.62	0.87			6.81	24	6.53	18.1
4.65	3.38	3.26	0.83			3.85	20.4	9.38	32.1
5.42	2.47	3.99	1.27			6.24	21.2	8.72	25
5.69	2.01	1.68	1.36			1.2	22.8	10.3	19.6
6.05	1.18	8.51	1.02			2.1	20.6	8.06	22.1
6.22	1.13	3.97	0.72			8.27	23.3	10.6	23.2
	GL261-MGH
CD8 IFNG
IgG	αPD1	αGITR	αPD1+αGITR
3.64	21.3	3.23	21.8
2.56	18.9	3.71	17
2.39	19.3	5.59	19.3
2.85	22.2	6.1	23.9
3.48	19.4	4.1	20.1
3.98	24.1	4.17	19.2
IL10
IgG	αPD1	αGITR	αPD1+αGITR
7.78	3.45	11.1	3.28
8.19	2.6	7.91	4.35
8.97	1.6	5.44	2.89
9.78	2.25	5.7	3.84
7.36	3.01	10.3	2.58
7.49	3.35	7.04	4.52

## Sheet: Fig2N
		CT2A (%FOXP3)							GL261-MGH (%FOXP3)
	IgG	αPD1	αGITR	αPD1+αGITR				IgG	αPD1	αGITR	αPD1+αGITR
	53.3208	41.6742	22.801	41.1881				27.814	33.9875	38.0902	42.224
	64.696	60.1222	35.1792	42.7025				36.5329	43.0208	36.4515	39.5761
	48.6481	46.0254	38.6664	63.0712				36.0127	40	41.1124	45.3299
	50.565	39.8214	24.4792	30.2366				45.0791	29.5405	40	26.1328
	39.8	63.4964	54.9123	37.7668				51.3971	49.0561	27.3545	38.4955
	34	38	49.8562	52				30	25	48	48
									C005GSC (%FOXP3)
								IgG	αPD1	αGITR	αPD1+αGITR
									34.5
								35.3		25.1	35.4
									39.7
								39.8		37.1	34.6
									34.25
								37.25		30.35	41.4
								33.7	32.1
										43.65	33.9
								31.2	37.3
										42.35	43.75
								34.9	34.95
										37.65	37.15

## Sheet: Fig2O
		GL261-MGH MFI (FoxP3)						CT2A MFI (FoxP3)						005GSC MFI (FoxP3)
	IgG	αPD1	αGITR	αPD1+αGITR			IgG	αPD1	αGITR	αPD1+αGITR			IgG	αPD1	αGITR	αPD1+αGITR
	5896*	1326	1385	1515			8737	7562	5510	6825				2199
	1611	1620	1701	1820			7469	6369	7958	4422			2788		3696	2629.5
	1668	1555	2269	1450			6501	6771	6193	6014				3088
	1569	1387	1622	1576			4872	6676	6192	6012			2974.5		2903	2434
	1789	986	2050	1779				7045	4613	6055				1396.5
	1879	1700	2000	1452					7303				2311.5		3852	3395.5
	1450	7680*		1610									3405	1829.5
															4145.5	4909
													3649.5	4028.5
															3559	2954
													1687	2320
															2628.5	3312

## Sheet: Fig2P-Q
Helios MFI						%Helio/Treg							005GSC CD74FR4 ratio
IgG CT2A	anti-PD1 CT2A	anti-GITR CT2A	anti-PD1/GITR CT2A				IgG CT2A	anti-PD1 CT2A	anti-GITR CT2A	anti-PD1/GITR CT2A				IgG	αPD1	αGITR	αPD1+αGITR
9061	9703	7426	5778				20	85.3	69.6	42.7				6.12783	12.3066	2.57091	0.514729
6364	9554	8707	6006				70.8	87.3	73.9	23.6
8707	7512	6945	6145				67.3	63.1	53.2	38.8				4.76717	10.5651	2.2382	0.87267
9355	6677	5594	6792				47.8	58.9	40	25.9
8100	7105	6007	6260				52	66.1	45.7	36.1				4.39287	9.5504	2.3493	1.36473
7400	10110	7259	4200				67	81	48.8	25
8100	11000		3500				71	88		31				5.50889	7.98088	2.16459	1.18439
	12000							80
														4.92133	13.9333	2.49856	1.78409
														4.61733	12.8635	2.55846	2.16637
CD73FR4 ratio
IgG CT2A	anti-PD1 CT2A	anti-GITR CT2A	anti-PD1/GITR CT2A
5.66667	27.5	6.7	1.79888										Helios%	IgG	αPD1	αGITR	αPD1+αGITR
9.22561	38.7727	3.84	1.10887												87.8
7.68807	32.75	2.57635	2.9186											77.15		63.75	69.4
6.04225	32.3182	2.125	1.66667												86.8
	31.1667	6.26316	1.8313											79.65		67.85	71.9
		3.73333													87.75
														76.25		71.7	66.1
															85.1
														80.1		73.9	67.4
															88.2
														76		73.05	69.5
MFI						Helios%/Treg									84.45
IgG GL261	anti-PD1 GL261	anti-GITR GL261	anti-PD1/GITR GL261			IgG GL261	anti-PD1 GL261	anti-GITR GL261	anti-PD1/GITR GL261					79.1		72.6	57.3
6536	3101	3595	3723			81	89.4	76.6	76.5
4061	4080	3662	3370			83.8	85.5	76.5	72.3
3907	4276	3950	3470			85.8	81	66	79.5
4824	3640	4162	3626			86	76.1	73.5	70.5				Helios MFI
4400	3416		3887			77	68.2*		64.7				IgG	αPD1	αGITR	αPD1+αGITR
4990	5700		3879			75	95		73.6					8118
5100	5600		3564			70	87		75.8				7849		4513.5	4203.5
	8700		2200				93		65					8061
	7600		2900				93		70.1				7060.5		6541	5819.5
			2300						61					8514
			2700						55				6062		2931.5	4996.5
														7991.5
													6674.5		4301	5669
														7843.5
M													7506		5710.5	6188
CD73FR4ratio														9121.5
IgG GL261	anti-PD1 GL261	anti-GITR GL261	anti-PD1/GITR GL261										6211		4865	4972
4.34234	7.31884	2.17857	2.67355
4.66667	4.96226	2.73737	3.30864
6.55	7.9899	4.2623	3.87121
4.64545	6.2987	3.63768	3.66667
4.9	5.79167		2.47953
5.1	8		4.57353
4.2	10		3.43382
	11		2.1
	8		3
			3.7
			2.8

[truncated: 51 more sheets: Fig3B-D(2), Fig3B-D, Fig3E-J, Fig3L, Fig3M, Fig3N-O, Fig3 Q, Fig3R, Fig4B-C, Fig4D-F, Fig 4G-H, Fig5B, Fig5C, Fig5D, FigS1B-E, FigS1F, FigS1G, FigS2B, FigS2C, FigS2D …]
